# Supplementary material for: New Epigenetic Modifier Inhibitors Enhance Microspore Embryogenesis in Bread Wheat
Source: Plants (Basel). 2024 Mar 8;13(6):772. doi: 10.3390/plants13060772 (PMC10975478; doi:10.3390/plants13060772)
Supplement: Supplementary file 1 [file plants-13-00772-s001.zip]

Archive with 1 entries (1 files):
- plants-2814000-supplementary.pdf
